# Supplementary material for: miR-497 Regulates LATS1 through the PPARG Pathway to Participate in Fatty Acid Synthesis in Bovine Mammary Epithelial Cells
Source: Genes (Basel). 2023 Jun 5;14(6):1224. doi: 10.3390/genes14061224 (PMC10298674; doi:10.3390/genes14061224)
Supplement: Supplementary file 1 [file genes-14-01224-s001.zip]

Archive with 1 entries (1 files):
- genes-2384612-supplementary.xlsx
