# Supplementary material for: miR-497 Regulates LATS1 through the PPARG Pathway to Participate in Fatty Acid Synthesis in Bovine Mammary Epithelial Cells
Source: Genes (Basel). 2023 Jun 5;14(6):1224. doi: 10.3390/genes14061224 (PMC10298674; doi:10.3390/genes14061224)
Supplement: Supplementary file 1 [file genes-14-01224-s001.zip › genes-2384612-supplementary.xlsx]

## Sheet: Table S1
Name	Mature sequence
>bta-miR-497 MIMAT0004343	CAGCAGCACACUGUGGUUUGUA

## Sheet: Table S2
*Primer sequences(5'--3')	*The primer name
ccgctcgagTTGATTAGAACTTACTTGTG	LATS1-up
CATTGAGGATTAATTCTACCcgccggcgtataaa	LATS1-Down
TACTGGTATTTTTAATTTTTTTTTCAG	LATS1-overlap

## Sheet: Table S3
miRNA_id	Sample_1_7d	Sample_2_7d	Sample_3_7d	Sample_1_30d	Sample_2_30d	Sample_3_30d	Sample_1_315d	Sample_2_315d	Sample_3_315d
bta-let-7c	1	0.730826	-0.0492941	0.539357	-0.522089	-0.110588	0.838542	0.751583	0.613303
bta-miR-15b	0.382313	1	-0.417067	-0.170307	-0.821914	-0.506821	0.23691	0.351717	0.294236
bta-miR-17-5p	1	-0.0590324	-0.789816	0.0297648	-1	-0.391908	0.347704	0.754454	0.94277
bta-miR-25	0.589725	0.344993	-0.374453	0.0250842	-1	-0.201278	0.70411	0.916293	0.891317
bta-miR-101	-0.307742	-0.654791	-1	0.201047	-0.775315	0.576394	-0.523975	-0.180323	0.0510923
bta-miR-125b	0.662111	1	-0.405834	0.310596	-1	-0.471458	0.869815	0.682337	0.258956
bta-miR-151-3p	0.329687	-0.0689399	-0.18951	-0.931559	-1	-0.647342	-0.535947	-0.338443	-0.131954
bta-miR-199a-3p	0.797154	1	0.415189	0.173696	-1	-0.217382	0.536978	0.361501	0.0561183
bta-miR-365-3p	0.479342	1	0.153075	-0.286979	-0.15839	-0.432481	0.002188	-0.219519	-0.862184
bta-miR-423-3p	0.121446	0.0806332	-1	0.0163168	-0.756172	-0.301763	0.812617	0.741431	0.604738
bta-miR-495	0.618813	-1	-0.21627	-0.110849	-0.537009	-0.367135	0.567695	0.763068	0.904707
bta-miR-497	1	0.749346	0.328145	0.432342	-1	-0.298183	0.499626	0.451139	0.0983195
bta-miR-1468	1	-1	-0.342398	0.905262	0.341714	0.689186	-0.16955	-0.33662	-0.685386

## Sheet: Table S4
	Table S4 Overview of small RNA sequencing data
	Sample	Raw reads	Reads trimmed length	Reads trimmed Q20	Reads trimmed, N	Clean reads	Clean reads uniq
	Sample-1-7d	21391965	20549113	20529356	20445799	20445799	541378
	Sample-2-7d	20951261	20233772	20214426	20123618	20123618	660548
	Sample-3-7d	10350575	10076491	10058265	10030967	10030967	181829
	Sample-1-30d	12477545	11668112	11657360	11422970	11422970	313013
	Sample-2-30d	12628938	11817801	11806342	11570940	11570940	263717
	Sample-3-30d	19597313	18634520	18614240	18589700	18589700	373025
	Sample-1-315d	14532167	14084747	14068330	14033307	14033307	244095
	Sample-2-315d	14520194	13764990	13749387	13714955	13714955	291477
	Sample-3-315d	13573995	13026697	13010714	12978522	12978522	312129
	Total	140023953	133856243	133708420	132910778	132910778	3181211

## Sheet: Table S5
		Table S5 Statistics for reference genome alignment
		Sample	Reads	Alighned reads	Alighned(%)
		Sample-1-7d	20445799	18288964	89.45
		Sample-1-7d.uniq	541378	301354	55.66
		Sample-2-7d	20123618	17194318	85.44
		Sample-2-7d.uniq	660548	248610	37.64
		Sample-3-7d	10030967	9209903	91.81
		Sample-3-7d.uniq	181829	109449	60.19
		Sample-1-30d	11422970	10470289	91.66
		Sample-1-30d.uniq	313013	192129	61.38
		Sample-2-30d	11570940	10907640	94.27
		Sample-2-30d.uniq	263717	154626	58.63
		Sample-3-30d	18589700	16808043	90.42
		Sample-3-30d.uniq	373025	226140	60.62
		Sample-1-315d	14033307	12390778	88.3
		Sample-1-315d.uniq	244095	141914	58.14
		Sample-2-315d	13714955	12004160	87.53
		Sample-2-315d.uniq	291477	168553	57.83
		Sample-3-315d	12978522	11424531	88.03
		Sample-3-315d.uniq	312129	180878	57.95

## Sheet: Table S6
						Table S6 The Milk yield,milk lactose,milk fat,milk protein in different lactation stages
						Lactation Days	7 d	30 d	315 d
						Milk yield (Kg)	30.67b	34.23a	25.12c
						Milk lactose (%)	4.97b	5.02a	4.79c
						Milk fat (%)	3.39c	3.44b	3.92a
						Milk protein (%)	3.11c	3.15b	3.37a
						Note: a,b,c in the same row represent significantly differences (P＜0.05)
